# Supplementary material for: MiR-584-5p potentiates vincristine and radiation response by inducing spindle defects and DNA damage in medulloblastoma
Source: Nat Commun. 2018 Oct 31;9:4541. doi: 10.1038/s41467-018-06808-8 (PMC6208371; doi:10.1038/s41467-018-06808-8)
Supplement: Supplementary file 3 — Supplementary Data 1 [file 41467_2018_6808_MOESM3_ESM.xlsx]

## Sheet: Sheet1
Supplementary data file 1: List of common differentially expressed genes in D425Med and D458Med medulloblastoma cells overexpressing miR-584-5p compared to scrambled.
		Expression level
Gene Name		D458 miR-584-5p	D458 Scramble		D425 miR-584-5p	D425 Scramble	Avg. DE ratio (log2)
CHES1		109	455.1		31.6	168.7	-2.239
HDGFRP3		131.2	513.2		183.3	809.2	-2.055
XPR1		144.4	470.1		78.4	408.8	-2.042
PTTG1IP		340.9	1246.6		350.5	1420.9	-1.945
C2ORF43		82	220.1		49.2	264.6	-1.925
PIGP		249.2	753.1		189.2	850.1	-1.882
MFSD4		15	57.7		31.9	111.6	-1.875
C12ORF5		158.2	408.8		145.7	751.1	-1.868
EIF4E3		36.3	160.2		38.7	111.4	-1.833
HOOK1		41	125.3		45.3	184.1	-1.818
PGA5		33.5	167		32.6	77.6	-1.784
LOC100130009		147.2	544.4		74.1	235.1	-1.776
HDAC1		826.6	2816.8		1106.6	3685.8	-1.752
EIF1AY		202.3	551.1		20.9	85.3	-1.737
RAB26		67.6	181		34	140.3	-1.733
DHRSX		20.2	63.7		21.9	75.9	-1.725
ZDHHC22		165.2	481.4		15.5	57.1	-1.712
HS.13291		60.9	171.8		77.4	281.7	-1.68
KCTD12		85.7	212.1		58.2	237.6	-1.668
MT1F		14.5	36.4		73.4	288.3	-1.651
BRP44		226.3	758.9		181	525.4	-1.641
CD9		33.9	147.3		47.6	105.5	-1.634
GNAI2		107.2	350.8		96.9	284.4	-1.631
HS.417262		22.5	51.9		19.1	77.9	-1.617
PALLD		52.4	144.6		98.5	335.9	-1.617
RAB31		1341.3	3747.2		1593.8	5174.9	-1.591
COMMD10		198.3	421.1		110.4	466.8	-1.583
THOC7		1087.9	2930.1		808.2	2657.4	-1.573
GNG12		79.6	186.5		47.9	176.2	-1.554
WIPI1		91.6	248		22	70	-1.554
FAM134C		23.9	56.1		18.7	68.4	-1.551
SLC25A23		357.6	1135.4		523.8	1414.2	-1.55
DPY30		418.3	1283.7		467.8	1275.8	-1.533
NDUFB6		479.9	1265.2		447.9	1386.3	-1.514
CLDND1		296.2	693.4		189.7	649.5	-1.502
COL27A1		70.4	172.7		75.5	246.4	-1.5
CCNG2		64.6	182.8		54.7	150.1	-1.478
TUBB4		22	57.3		28.7	84.9	-1.473
SKP1		301.4	680.2		155.8	522	-1.459
CMTM3		44	109.2		69.3	208.3	-1.45
CD151		468.5	1223.6		347.5	978.8	-1.44
POLD4		14.6	48.7		38.1	82.5	-1.426
RAB5A		48.6	159.1		89	195.9	-1.425
PTPN1		208.7	650.1		325.3	750.4	-1.422
ZNF286A		25.1	72.9		23.2	56.5	-1.411
GTF2A2		1403.2	3001.5		1291.4	4116	-1.385
HS.294103		67.3	155.9		30.3	88.8	-1.381
EFCAB4A		102	253.9		61.4	162.4	-1.36
IKZF1		14.9	32.3		33.9	102.7	-1.357
LHFPL2		94.4	225.4		182.9	502	-1.357
INPP5B		20.2	46		16.4	46.2	-1.341
PERP		19	47.1		116	292.3	-1.321
LOC652815		72.5	221.8		43	87.6	-1.32
C22ORF32		110.6	231.4		44.7	130.3	-1.304
PGM2		58.4	128.2		75.9	209.4	-1.299
SAR1B		101.2	224.4		102.1	277.4	-1.296
RPL22		2125.5	4694.4		1571.4	4279.2	-1.294
MXRA5		52.6	143.5		856.9	1865.4	-1.285
C14ORF166		619.1	1302.9		471.3	1315.2	-1.277
GATAD1		38.2	90.9		49.4	119.4	-1.262
SH3BGRL2		84.7	201.2		46.8	113.2	-1.261
ATP2B4		136.8	300.3		54.7	142.7	-1.258
LOC648732		26.5	73.1		24.2	50.2	-1.258
GPR37		26	61.1		43	102.9	-1.246
CPLX1		225.4	539.5		66.1	155.3	-1.245
RPS6KA3		32.9	72.7		45	114	-1.242
SNTA1		75.8	184.7		69.4	159.4	-1.242
ABCB10		251.3	552.9		206	515.6	-1.231
TXNDC5		305.1	680.7		290.9	718.2	-1.231
PCMT1		610.3	1239.2		774.7	2060.9	-1.217
HS.443490		177.4	381.3		131.5	324.4	-1.204
HS.478682		62.9	132.2		73	183.9	-1.203
ATXN10		89.4	188.3		95.4	235.9	-1.191
C3ORF39		322.8	778.1		488.1	1055.1	-1.191
LOC100133430		24.8	52.5		34.5	84.6	-1.188
PREPL		97.6	209.3		130.9	314.5	-1.183
SH3BP4		180.4	392.9		151.5	357.6	-1.181
DCAF16		217.4	484.7		123.5	284.6	-1.18
ANKLE1		38.9	79.7		37.4	92.9	-1.174
EHBP1L1		52	130		18.9	38.4	-1.172
GMFB		389.6	912.1		328.6	708.8	-1.168
HS.538259		332.7	688.4		242	589.8	-1.167
SEPT4		206.5	441.2		151.2	350.9	-1.155
ZDHHC13		25.7	58.2		16.2	35.4	-1.153
GSTT2B		61.8	133.9		17.3	39.4	-1.151
RAB40B		160.5	370.6		145.2	308.6	-1.147
CDH11		72.4	145.8		52.5	127.4	-1.144
SSX2IP		99.2	204.6		92.2	215.4	-1.134
ASMTL		211.5	443.2		51	116.6	-1.13
NRBF2		36.1	73		31.3	74	-1.129
HS.575085		25.2	54.3		24.7	53.5	-1.111
LRFN2		21.3	46.4		20.4	43.2	-1.103
MED20		533.9	1099.7		358.6	804.3	-1.103
HS.371609		154.4	328		106.5	231	-1.102
DCP2		433.3	870.6		295	673.9	-1.099
TWISTNB		47.6	100.9		69.5	149.4	-1.094
NEU1		192.9	418.8		174.6	363.9	-1.089
CRABP2		289	598.1		35.2	76.9	-1.088
BMPR1A		68.3	140.6		87.2	190.7	-1.086
ADSL		2911.3	5829.9		2156.3	4846.8	-1.085
C20ORF11		573.2	1197.9		538.2	1153.9	-1.082
TTYH3		253.9	556.6		173.4	348.7	-1.07
CADM3		108.2	218.4		91.1	190.6	-1.039
SLC35A5		175.8	365.3		170.5	346	-1.038
NOS3		96.2	194.3		57.8	117.4	-1.018
TRIM62		27.4	55.9		17.5	35.1	-1.016
LOC728572		14.9	29.8		21	42.4	-1.007
FOXI3		49.3	23.6		35.9	17.4	1.054
RDM1		44	20.3		236.5	117	1.066
LOC727820		36	17.9		62.9	25.5	1.155
HIST2H2AA3		409.8	195.2		363.5	153.6	1.157
CLDND2		160.6	73.5		53.2	23.2	1.163
HS.562219		71.5	31.8		34	14.8	1.184
ANKHD1-EIF4EBP3		76.7	35.9		57.8	23.8	1.188
MIR886		82.4	33.3		98.9	44.7	1.226
DUSP8		107.4	51.3		199.4	74.2	1.246
HIST1H3H		97.7	44.9		61.5	22.7	1.28
LOC100130417		45.2	18.2		52.3	22	1.28
C19ORF73		43	15.1		32	15.4	1.282
C3ORF71		38.8	17.7		46.9	17.3	1.285
VEGFC		321.4	141.3		593.1	227.1	1.285
SNORD3D		1298.8	452.9		1006	475.6	1.3
POTEE		26.5	12		34.7	12.5	1.308
HS.542934		47.3	19.1		42.5	16.2	1.349
RNU1F1		1076.1	404		558.5	229.1	1.349
RN7SK		1339.1	568.1		1055.7	375.3	1.365
OVGP1		136.6	49.1		72.8	30.3	1.37
LOC100128291		49.4	14.9		56.2	27.5	1.38
LOC100130516		3944.2	1799.1		4468.7	1427.7	1.389
HS.557356		39.1	17.4		60.1	19.1	1.411
SPRYD3		64.9	24.6		112.5	41.6	1.417
RNU1A3		2575.9	842.2		1069.3	451.2	1.429
LOC100134734		63.4	26		48.1	16	1.437
RNY4		244.3	68.2		76.7	37.4	1.438
HIST1H4E		56.9	24.4		40.8	12.8	1.447
RNU1-5		1994.7	548.5		728.2	341	1.479
AMHR2		42.2	12.5		68.9	29.8	1.482
LOC730202		109.1	42.1		40	13.2	1.486
RNU1-3		1632.9	453.8		640.1	285	1.507
HS.438979		28.6	13.6		55.3	14.3	1.512
LOC401317		54.1	24.3		79.3	20.8	1.543
RNU1G2		1456.4	404.6		578.8	204.6	1.674
TRQ1		73	18.6		52.6	20.1	1.68
RNU4-2		733	154		266.8	119.7	1.704
LOC154860		74.8	31.3		153.7	33.5	1.728
BCYRN1		3829.9	1128.3		3601.3	1046.4	1.773
RNU11		83.8	20.9		66.2	21.7	1.806
IFI44L		103.1	19		76.3	30.2	1.889
S1PR1		118	46		90.8	14.2	2.018
HS.538535		117.5	20.5		40	13.1	2.065
RN5S9		1333.9	288.1		2078.5	413.5	2.271
